# Supplementary material for: Reliability of algorithmic somatic copy number alteration detection from targeted capture data
Source: Bioinformatics. 2017 May 4;33(18):2791–8. doi: 10.1093/bioinformatics/btx284 (PMC5870863; doi:10.1093/bioinformatics/btx284)
Supplement: Supplementary Data [file btx284_supp.zip]

Archive with 8 entries (7 files):
- btx284_suppl_data/
- btx284_suppl_data/S1_MHPanel_genes.txt
- btx284_suppl_data/S2_code.zip
- btx284_suppl_data/S3_parameters.txt
- btx284_suppl_data/S4_prrc_parameters_measures.pdf
- btx284_suppl_data/S5.pdf
- btx284_suppl_data/S6_prrc_admixture_plot_splitbyampdel.pdf
- btx284_suppl_data/S7_length_distro_errorbars.pdf
