# Supplementary material for: Reliability of algorithmic somatic copy number alteration detection from targeted capture data
Source: Bioinformatics. 2017 May 4;33(18):2791–8. doi: 10.1093/bioinformatics/btx284 (PMC5870863; doi:10.1093/bioinformatics/btx284)
Supplement: Supplementary Data [file btx284_supp.zip › btx284_suppl_data/S3_parameters.txt]

VarScan2
par0    default
par1    consider non-uniquely mapping reads: samtools pileup: consider MQ 0 (default MQ: 1) & copynumber parameter --min-map-qual 0 (default 20)
par2    copynumber parameter: --min-base-qual 30 (default 20)
par3    copynumber parameter: --min-map-qual 30   (default 20)
par4    copynumber parameter: --min-coverage 50 (default 20)
par5    copynumber parameter: --min-segment-size - Minimum number of consecutive bases to report a segment: 100 (default 10)
par6    copynumber parameter: --max-segment-size - Max size before a new segment is made: 200 (default 100)
par7    copyCaller parameter: --amp-threshold 0.5 (default 0.25)
par8    copyCaller parameter: --del-threshold 0.5 (default 0.25)
par9    R segmentation: min_SD 2 (default 3)
par10   R segmentation: min_SD 4 (default 3)
par11   default, but using a control sample with double the coverage without using --data-ratio
par12   default, but using a control sample with double the coverage using --data-ratio 2.0
par13	default, but using a control sample with double the coverage using --data-ratio 0.5


ONCOCNV
par0    default: use 1 non-matched control
par1    use 3 non-matched controls
par2    use circular binary segmentation instead of cghseg segmentation
par3    use circular binary segmentation instead of cghseg segmentation; additionally, use 3 non-matched controls;
par4    default, but using an control sample with double the coverage
par0b   same as par0, but removing 'PotentialLoss' and 'PotentialGain' from results list
par1b   same as par1, but removing 'PotentialLoss' and 'PotentialGain' from results list
par2b   same as par2, but removing 'PotentialLoss' and 'PotentialGain' from results list
par3b   same as par3, but removing 'PotentialLoss' and 'PotentialGain' from results list
par4b   same as par4, but removing 'PotentialLoss' and 'PotentialGain' from results list


CNVkit

par0    default (without control sample)
par16   use matched control [for TCGA exome data only]


Control-FREEC-v8.9
par0    default
par1    breakPointType = 4 (desired behavior in the ambiguous regions (poly-N or low mappability regions between two different copy number values): make a separate fragment of this “unknown” region and do not assign any copy number to this region at all) - instead of default 2 (make a separate fragment of this “unknown” region and then attach it to the left or to the right region but the “ploidy” copy number has a priority )
par2    set "contamination" parameter to a priori known value of tumor sample contamination by normal cells
par3    set "forceGCcontentNormalization" to 2 (additionally correct the read count for GC-content bias even when you have a control sample)
par4    set "forceGCcontentNormalization" to 2 and set "uniqueMatch" to TRUE (use a mappability profile to correct read counts)
par5    set "minCNAlength" (minimal number of consecutive windows to call a CNA) to 2 instead of default 3 for WES
par6    set "minCNAlength" (minimal number of consecutive windows to call a CNA) to 4 instead of default 3 for WES
par7    set "readCountThreshold" to 100 instead of 50 (recommended as minimum for exome data)
par8    use [BAF] set of default parameters (uses dbSNP to evaluate B-allele frequency)
par9    use an unmatched control
